# Supplementary material for: Shifts of Antibiotic Resistomes in Soil Following Amendments of Antibiotics-Contained Dairy Manure
Source: Int J Environ Res Public Health. 2022 Aug 30;19(17):10804. doi: 10.3390/ijerph191710804 (PMC9517759; doi:10.3390/ijerph191710804)
Supplement: Supplementary file 1 [file ijerph-19-10804-s001.zip]

Archive with 1 entries (1 files):
- ijerph-1852146-supplementary.pdf
